# Supplementary material for: Impacts of Outsourcing Medication Repackaging in Nursing Homes: Quality and Areas of Pharmacy–Nursing Collaboration
Source: Pharmacy (Basel). 2025 Dec 13;13(6):182. doi: 10.3390/pharmacy13060182 (PMC12737295; doi:10.3390/pharmacy13060182)
Supplement: Supplementary file 1 [file pharmacy-13-00182-s001.zip]

Archive with 1 entries (1 files):
- pharmacy-3981035-supplementary.pdf
